# Supplementary material for: Using Porcine Jejunum Ex Vivo to Study Absorption and Biotransformation of Natural Products in Plant Extracts: Pueraria lobata as a Case Study
Source: Metabolites. 2021 Aug 14;11(8):541. doi: 10.3390/metabo11080541 (PMC8398828; doi:10.3390/metabo11080541)
Supplement: Supplementary file 1 [file metabolites-11-00541-s001.zip]

Archive with 1 entries (1 files):
- metabolites-1312546-supplementary.pdf
